# Supplementary material for: Hospital–Provider Company Network for Home Non-Invasive Ventilation: A Feasibility Pilot Study
Source: Healthcare (Basel). 2024 Jan 26;12(3):328. doi: 10.3390/healthcare12030328 (PMC10855547; doi:10.3390/healthcare12030328)
Supplement: Supplementary file 1 [file healthcare-12-00328-s001.zip]

Archive with 1 entries (1 files):
- healthcare-2820657-supplementary.pdf
